# Supplementary material for: Whole genome sequence based capsular typing and antimicrobial resistance prediction of Group B streptococcal isolates from colonized pregnant women in Nigeria
Source: BMC Genomics. 2021 Aug 23;22:627. doi: 10.1186/s12864-021-07929-z (PMC8382210; doi:10.1186/s12864-021-07929-z)
Supplement: Supplementary file 1 — Additional file 1. [file 12864_2021_7929_MOESM1_ESM.xlsx]

## Sheet: All Isolates
Supplemental Table 1. Genome sequence metrics and targets for all GBS isolates included in the study
Sample No.*	SampleID	Source	Biosample Accession	Total no. contigs	n50	Length of longest contig	Total bases in contig	Serotype	Sequence Type (ST)	Penicillin binding protein (PBP) 1A Type	Penicillin binding protein (PBP) 2X Type	Tetracycline Resistance Determinants	Tetracycline predicted MIC	Tetracycline (SIR)	Erythromycin: Clindamycin Resistance Determinants	Erythromycin predicted MIC	Erythromycin (SIR)	Clindamycin predicted MIC	Clindamycin (SIR)	Fluoroquinolone Resistance Determinants	Levofloxacin Predicted MIC	Levofloxacin (SIR)	Other Resistance Determinants	Chloramphenicol Predicted MIC	Chloramphenicol (SIR)	ALPH protein target	SRR protein target	Pili target	HVGA target
023V/25	0063-19	Vaginal	SAMN18352391	57	92770	487346	2043400	V	26	1	4	TETM	8	R	neg	<=0.25	S	0.25	S	neg	2	S	neg	4	S	neg	SRR1	PI2A	neg
030V/28	0065-19	Vaginal	SAMN18352392	64	119172	266623	2140568	III	19	1	1	TETM	8	R	neg	<=0.25	S	0.25	S	neg	2	S	neg	4	S	neg	SRR1	PI1:PI2A	neg
036R/29	0066-19	Rectal	SAMN18352393	24	383961	677378	2053421	Ia	24	1	5	TETM	8	R	neg	<=0.25	S	0.25	S	neg	2	S	neg	4	S	ALPHA	SRR1	PI2A	neg
038R/1	0040-19	Rectal	SAMN18352369	59	90017	205712	2023409	III	17	2	2	TETM	8	R	neg	<=0.25	S	0.25	S	neg	2	S	neg	4	S	RIB	SRR2	PI1:PI2B	HVGA
040R/2	0041-19	Rectal	SAMN18352370	36	193303	457217	2072521	II	28	1	1	TETM	8	R	neg	<=0.25	S	0.25	S	neg	2	S	neg	4	S	RIB	neg	PI1:PI2A	neg
050R/9	0047-19	Rectal	SAMN18352376	36	190094	486229	1961703	II	486	1	4	TETM	8	R	neg	<=0.25	S	0.25	S	neg	2	S	neg	4	S	ALP2/3	SRR1	PI1:PI2B	neg
050V/3	0042-19	Vaginal	SAMN18352371	277	115435	317378	2028914	II	486	1	4	TETM	8	R	neg	<=0.25	S	0.25	S	neg	2	S	neg	4	S	ALP2/3	SRR1	PI1:PI2B	neg
051R/4	0043-19	Rectal	SAMN18352372	40	737417	832433	2004061	Ia	486	1	4	TETM	8	R	neg	<=0.25	S	0.25	S	neg	2	S	neg	4	S	ALP2/3	SRR1	PI1:PI2B	neg
051V/5	0044-19	Vaginal	SAMN18352373	17	1020263	1020263	1999739	Ia	486	1	4	TETM	8	R	neg	<=0.25	S	0.25	S	neg	2	S	neg	4	S	ALP2/3	SRR1	PI1:PI2B	neg
053R/6	0045-19	Rectal	SAMN18352374	64	103246	202216	2102345	V	19	1	1	TETM	8	R	neg	<=0.25	S	0.25	S	GYRA-S81L:PARC-S79F	8	R	aac(6')-aph(2''):Aac6-Aph2_AGly	4	S	ALP1	SRR1	PI1:PI2A	neg
056V/8	0046-19	Vaginal	SAMN18352375	63	130422	266002	2112094	V	19	1	1	TETM	8	R	ERMTR	1	R	1	R	GYRA-S81L:PARC-S79F	8	R	aac(6')-aph(2''):Aac6-Aph2_AGly	<=4	S	ALP1	SRR1	PI1:PI2A	neg
061R/10	0048-19	Rectal	SAMN18352377	37	345226	832654	2073694	V	1	1	1	TETM	8	R	neg	<=0.25	S	0.25	S	neg	2	S	neg	<=4	S	ALP2/3	SRR1	PI1:PI2A	neg
061V/11	0049-19	Vaginal	SAMN18352378	314	90484	220804	2149253	V	1	1	1	TETM	>=8	R	neg	<=0.25	S	0.25	S	neg	<=2	S	neg	<=4	S	ALP2/3	SRR1	PI1:PI2A	neg
069R/16	0054-19	Rectal	SAMN18352383	63	84919	253567	2201713	III	182	1	1	TETM	>=8	R	LNU	<=0.25	S	0.25	S	neg	<=2	S	aac(6')-aph(2''):Aac6-Aph2_AGly:CAT	>=16	R	RIB	SRR1	PI1:PI2A	neg
069V/17	0055-19	Vaginal	SAMN18352384	543	51851	138600	2093737	Ia	24	1	5	TETM	>=8	R	neg	<=0.25	S	0.25	S	neg	<=2	S	neg	<=4	S	ALPHA	SRR1	PI2A	neg
071R/15	0053-19	Rectal	SAMN18352382	56	100534	253544	2200578	III	182	1	1	TETM	>=8	R	LNU	<=0.25	S	<=0.25	S	neg	<=2	S	aac(6')-aph(2''):Aac6-Aph2_AGly:CAT	>=16	R	RIB	SRR1	PI1:PI2A	neg
077V/14	0052-19	Vaginal	SAMN18352381	75	88067	197236	2196629	III	1336	1	1	TETM	>=8	R	LNU	<=0.25	S	<=0.25	S	neg	<=2	S	aac(6')-aph(2''):Aac6-Aph2_AGly:CAT	>=16	R	RIB	SRR1	PI1:PI2A	neg
079R/13	0051-19	Rectal	SAMN18352380	33	180254	602961	1962023	II	486	1	4	TETM	>=8	R	neg	<=0.25	S	<=0.25	S	neg	<=2	S	neg	<=4	S	ALP2/3	SRR1	PI1:PI2B	neg
079V/12	0050-19	Vaginal	SAMN18352379	39	179757	603302	1961794	II	486	1	4	TETM	>=8	R	neg	<=0.25	S	<=0.25	S	neg	<=2	S	neg	<=4	S	ALP2/3	SRR1	PI1:PI2B	neg
085R/18	0056-19	Rectal	SAMN18352385	147	123287	266024	2137992	V	19	1	1	TETM	>=8	R	ERMTR	>=1	R	>=1	R	GYRA-S81L:PARC-S79F	>=8	R	aac(6')-aph(2''):Aac6-Aph2_AGly	<=4	S	ALP1	SRR1	PI1:PI2A	neg
097R/19	0057-19	Rectal	SAMN18352386	75	103335	344847	2235102	III	182	1	1	TETM	>=8	R	ERMB	>=1	R	>=1	R	neg	<=2	S	neg	<=4	S	RIB	SRR1	PI1:PI2A	neg
097V/20	0058-19	Vaginal	SAMN18352387	86	103431	344943	2246649	III	182	1	1	TETM	>=8	R	ERMB	>=1	R	>=1	R	neg	<=2	S	neg	<=4	S	RIB	SRR1	PI1:PI2A	neg
098R/21	0059-19	Rectal	SAMN18352388	59	154709	504154	2183289	V	28	1	97	TETM	>=8	R	MEF	>=1	R	<=0.25	S	GYRA-S81L:PARC-S79F	>=8	R	CAT:msr(D):MsrD_MLS	>=16	R	RIB	neg	PI1:PI2A	neg
099V/22	0060-19	Vaginal	SAMN18352389	39	189918	369245	2040669	Ib	8	1	1	TETM	>=8	R	neg	<=0.25	S	<=0.25	S	neg	<=2	S	neg	<=4	S	ALPHA	SRR1	PI1:PI2A	neg
103V/23	0061-19	Vaginal	SAMN18352390	28	321186	498979	2054659	Ia	24	1	5	TETM	>=8	R	neg	<=0.25	S	<=0.25	S	neg	<=2	S	neg	<=4	S	ALPHA	SRR1	PI2A	neg
118R/36	0072-19	Rectal	SAMN18352398	157	179472	417601	1986438	II	486	1	4	TETM	>=8	R	neg	<=0.25	S	<=0.25	S	neg	<=2	S	neg	<=4	S	ALP2/3	SRR1	PI1:PI2B	neg
118V/32	0068-19	Vaginal	SAMN18352394	68	104419	266438	2114621	V	19	1	1	TETM	>=8	R	ERMTR:LNU	>=1	R	>=1	R	GYRA-S81L:PARC-S79F	>=8	R	aac(6')-aph(2''):Aac6-Aph2_AGly	<=4	S	ALP1	SRR1	PI1:PI2A	neg
119R/34	0070-19	Rectal	SAMN18352396	30	548687	629364	2160735	IV	2	1	1	TETM	>=8	R	ERMTR	>=1	R	>=1	R	neg	<=2	S	neg	<=4	S	ALP1	SRR1	PI1:PI2B	neg
119V/35	0071-19	Vaginal	SAMN18352397	37	508253	629198	2159969	IV	2	1	1	TETM	>=8	R	ERMTR	>=1	R	>=1	R	neg	<=2	S	neg	<=4	S	ALP1	SRR1	PI1:PI2B	neg
120R/33	0069-19	Rectal	SAMN18352395	32	179746	586531	1962843	II	486	1	4	TETM	>=8	R	neg	<=0.25	S	<=0.25	S	neg	<=2	S	neg	<=4	S	ALP2/3	SRR1	PI1:PI2B	neg
121V/37	0073-19	Vaginal	SAMN18352399	62	85623	202223	2114553	V	19	1	1	TETM	>=8	R	ERMTR	>=1	R	>=1	R	GYRA-S81L:PARC-S79F	>=8	R	aac(6')-aph(2''):Aac6-Aph2_AGly	<=4	S	ALP1	SRR1	PI1:PI2A	neg
124R/38	0074-19	Rectal	SAMN18352400	55	193252	309525	2035694	II	28	1	1	TETM	>=8	R	neg	<=0.25	S	<=0.25	S	PARC-S6F	<=2	S	neg	<=4	S	RIB	neg	PI1:PI2A	neg
129R/39	0075-19	Rectal	SAMN18352401	72	82581	157656	2204518	III	1336	1	1	TETM	>=8	R	LNU	<=0.25	S	<=0.25	S	neg	<=2	S	aac(6')-aph(2''):Aac6-Aph2_AGly:CAT	>=16	R	RIB	SRR1	PI1:PI2A	neg
132V/43	0079-19	Vaginal	SAMN18352405	48	321097	456610	2057666	Ia	24	1	5	TETM	>=8	R	neg	<=0.25	S	<=0.25	S	neg	<=2	S	neg	<=4	S	ALPHA	SRR1	PI2A	neg
133R/40	0076-19	Rectal	SAMN18352402	69	104489	202220	2115382	V	19	1	1	TETM	>=8	R	ERMTR	>=1	R	>=1	R	GYRA-S81L:PARC-S79F	>=8	R	aac(6')-aph(2''):Aac6-Aph2_AGly	<=4	S	ALP1	SRR1	PI1:PI2A	neg
134R/42	0078-19	Rectal	SAMN18352404	52	110067	223308	2155047	V	19	1	1	TETM	>=8	R	ERMTR:MEF	>=1	R	>=1	R	GYRA-S81L:PARC-S79F	>=8	R	CAT:msr(D):MsrD_MLS	>=16	R	ALP1	SRR1	PI1:PI2A	neg
134V/41	0077-19	Vaginal	SAMN18352403	52	113520	237361	2152359	V	19	1	1	TETM	>=8	R	ERMTR:MEF	>=1	R	>=1	R	GYRA-S81L:PARC-S79F	>=8	R	CAT:msr(D):MsrD_MLS	>=16	R	ALP1	SRR1	PI1:PI2A	neg
135R/46	0082-19	Rectal	SAMN18352408	99	140958	592837	2171866	IV	2	1	1	TETM	>=8	R	LNU	<=0.25	S	<=0.25	S	neg	<=2	S	aac(6')-aph(2''):Aac6-Aph2_AGly:CAT	>=16	R	ALP1	SRR1	PI1:PI2B	neg
135V/47	0083-19	Vaginal	SAMN18352409	48	451674	709057	2155016	IV	2	1	1	TETM	>=8	R	LNU	<=0.25	S	<=0.25	S	neg	<=2	S	aac(6')-aph(2''):Aac6-Aph2_AGly:CAT	>=16	R	ALP1	SRR1	PI1:PI2B	neg
137R/44	0080-19	Rectal	SAMN18352406	32	176234	384286	1983279	Ia	23	1	5	TETM	>=8	R	neg	<=0.25	S	<=0.25	S	neg	<=2	S	neg	<=4	S	ALP1	SRR1	PI2A	neg
137V/45	0081-19	Vaginal	SAMN18352407	32	321216	384346	1983778	Ia	23	1	5	TETM	>=8	R	neg	<=0.25	S	<=0.25	S	neg	<=2	S	neg	<=4	S	ALP1	SRR1	PI2A	neg
141R/48	0084-19	Rectal	SAMN18352410	100	92016	202216	2153010	V	19	1	1	TETM	>=8	R	MEF	>=1	R	<=0.25	S	GYRA-S81L:PARC-S79F	>=8	R	CAT:msr(D):MsrD_MLS	>=16	R	ALP1	SRR1	PI1:PI2A	neg
141V/49	0085-19	Vaginal	SAMN18352411	86	82771	161583	2144092	V	19	1	1	TETM	>=8	R	MEF	>=1	R	<=0.25	S	GYRA-S81L:PARC-S79F	>=8	R	CAT:msr(D):MsrD_MLS	>=16	R	ALP1	SRR1	PI1:PI2A	neg
*Underlined samples indicate those that are duplicated. Those with the same serotype were only counted once. Two cases had different serotypes (in bold) so were both included.
**All samples were susceptible to ampicillin (MIC<=0.25µg/ml), ceftriaxone (MIC<=0.12µg/ml), ceftaroline (MIC<=0.12µl), daptomycin (MIC<=1µg/ml), meropenem (MIC<=0.12g/ml), linezolid (MIC<=2µg/ml), penicillin (MIC<=0.12µg/ml), synercid (MIC<=1µg/ml), cefotaxime (MIC<=0.12µg/ml) and vancomycin (MIC<=1µg/ml); MICs not shown

## Sheet: Non-duplicated isolates
Supplemental Table 1. Genome sequence metrics and targets for all non-duplicate GBS isolates included in the strain analyses
Sample No.*	SampleID	Source	Biosample Accession	Total no. contigs	n50	Length of longest contig	Total bases in contig	Serotype	Sequence Type (ST)	Penicillin binding protein (PBP) 1A Type	Penicillin binding protein (PBP) 2X Type	Tetracycline Resistance Determinants	Tetracycline predicted MIC	Tetracycline (SIR)	Erythromycin: Clindamycin Resistance Determinants	Erythromycin predicted MIC	Erythromycin (SIR)	Clindamycin predicted MIC	Clindamycin (SIR)	Fluoroquinolone Resistance Determinants	Levofloxacin Predicted MIC	Levofloxacin (SIR)	Other Resistance Determinants	Chloramphenicol Predicted MIC	Chloramphenicol (SIR)	ALPH protein target	SRR protein target	Pili target	HVGA target
036R/29	0066-19	Rectal	SAMN18352393	24	383961	677378	2053421	Ia	24	1	5	TETM	8	R	neg	<=0.25	S	0.25	S	neg	2	S	neg	4	S	ALPHA	SRR1	PI2A	neg
051V/5	0044-19	Vaginal	SAMN18352373	17	1020263	1020263	1999739	Ia	486	1	4	TETM	8	R	neg	<=0.25	S	0.25	S	neg	2	S	neg	4	S	ALP2/3	SRR1	PI1:PI2B	neg
069V/17	0055-19	Vaginal	SAMN18352384	543	51851	138600	2093737	Ia	24	1	5	TETM	>=8	R	neg	<=0.25	S	0.25	S	neg	<=2	S	neg	<=4	S	ALPHA	SRR1	PI2A	neg
103V/23	0061-19	Vaginal	SAMN18352390	28	321186	498979	2054659	Ia	24	1	5	TETM	>=8	R	neg	<=0.25	S	<=0.25	S	neg	<=2	S	neg	<=4	S	ALPHA	SRR1	PI2A	neg
132V/43	0079-19	Vaginal	SAMN18352405	48	321097	456610	2057666	Ia	24	1	5	TETM	>=8	R	neg	<=0.25	S	<=0.25	S	neg	<=2	S	neg	<=4	S	ALPHA	SRR1	PI2A	neg
137V/45	0081-19	Vaginal	SAMN18352407	32	321216	384346	1983778	Ia	23	1	5	TETM	>=8	R	neg	<=0.25	S	<=0.25	S	neg	<=2	S	neg	<=4	S	ALP1	SRR1	PI2A	neg
099V/22	0060-19	Vaginal	SAMN18352389	39	189918	369245	2040669	Ib	8	1	1	TETM	>=8	R	neg	<=0.25	S	<=0.25	S	neg	<=2	S	neg	<=4	S	ALPHA	SRR1	PI1:PI2A	neg
040R/2	0041-19	Rectal	SAMN18352370	36	193303	457217	2072521	II	28	1	1	TETM	8	R	neg	<=0.25	S	0.25	S	neg	2	S	neg	4	S	RIB	neg	PI1:PI2A	neg
050V/3	0042-19	Vaginal	SAMN18352371	277	115435	317378	2028914	II	486	1	4	TETM	8	R	neg	<=0.25	S	0.25	S	neg	2	S	neg	4	S	ALP2/3	SRR1	PI1:PI2B	neg
079V/12	0050-19	Vaginal	SAMN18352379	39	179757	603302	1961794	II	486	1	4	TETM	>=8	R	neg	<=0.25	S	<=0.25	S	neg	<=2	S	neg	<=4	S	ALP2/3	SRR1	PI1:PI2B	neg
118R/36	0072-19	Rectal	SAMN18352398	157	179472	417601	1986438	II	486	1	4	TETM	>=8	R	neg	<=0.25	S	<=0.25	S	neg	<=2	S	neg	<=4	S	ALP2/3	SRR1	PI1:PI2B	neg
120R/33	0069-19	Rectal	SAMN18352395	32	179746	586531	1962843	II	486	1	4	TETM	>=8	R	neg	<=0.25	S	<=0.25	S	neg	<=2	S	neg	<=4	S	ALP2/3	SRR1	PI1:PI2B	neg
124R/38	0074-19	Rectal	SAMN18352400	55	193252	309525	2035694	II	28	1	1	TETM	>=8	R	neg	<=0.25	S	<=0.25	S	PARC-S6F	<=2	S	neg	<=4	S	RIB	neg	PI1:PI2A	neg
030V/28	0065-19	Vaginal	SAMN18352392	64	119172	266623	2140568	III	19	1	1	TETM	8	R	neg	<=0.25	S	0.25	S	neg	2	S	neg	4	S	neg	SRR1	PI1:PI2A	neg
038R/1	0040-19	Rectal	SAMN18352369	59	90017	205712	2023409	III	17	2	2	TETM	8	R	neg	<=0.25	S	0.25	S	neg	2	S	neg	4	S	RIB	SRR2	PI1:PI2B	HVGA
069R/16	0054-19	Rectal	SAMN18352383	63	84919	253567	2201713	III	182	1	1	TETM	>=8	R	LNU	<=0.25	S	0.25	S	neg	<=2	S	aac(6')-aph(2''):Aac6-Aph2_AGly:CAT	>=16	R	RIB	SRR1	PI1:PI2A	neg
071R/15	0053-19	Rectal	SAMN18352382	56	100534	253544	2200578	III	182	1	1	TETM	>=8	R	LNU	<=0.25	S	<=0.25	S	neg	<=2	S	aac(6')-aph(2''):Aac6-Aph2_AGly:CAT	>=16	R	RIB	SRR1	PI1:PI2A	neg
077V/14	0052-19	Vaginal	SAMN18352381	75	88067	197236	2196629	III	1336	1	1	TETM	>=8	R	LNU	<=0.25	S	<=0.25	S	neg	<=2	S	aac(6')-aph(2''):Aac6-Aph2_AGly:CAT	>=16	R	RIB	SRR1	PI1:PI2A	neg
097V/20	0058-19	Vaginal	SAMN18352387	86	103431	344943	2246649	III	182	1	1	TETM	>=8	R	ERMB	>=1	R	>=1	R	neg	<=2	S	neg	<=4	S	RIB	SRR1	PI1:PI2A	neg
129R/39	0075-19	Rectal	SAMN18352401	72	82581	157656	2204518	III	1336	1	1	TETM	>=8	R	LNU	<=0.25	S	<=0.25	S	neg	<=2	S	aac(6')-aph(2''):Aac6-Aph2_AGly:CAT	>=16	R	RIB	SRR1	PI1:PI2A	neg
119V/35	0071-19	Vaginal	SAMN18352397	37	508253	629198	2159969	IV	2	1	1	TETM	>=8	R	ERMTR	>=1	R	>=1	R	neg	<=2	S	neg	<=4	S	ALP1	SRR1	PI1:PI2B	neg
135V/47	0083-19	Vaginal	SAMN18352409	48	451674	709057	2155016	IV	2	1	1	TETM	>=8	R	LNU	<=0.25	S	<=0.25	S	neg	<=2	S	aac(6')-aph(2''):Aac6-Aph2_AGly:CAT	>=16	R	ALP1	SRR1	PI1:PI2B	neg
023V/25	0063-19	Vaginal	SAMN18352391	57	92770	487346	2043400	V	26	1	4	TETM	8	R	neg	<=0.25	S	0.25	S	neg	2	S	neg	4	S	neg	SRR1	PI2A	neg
053R/6	0045-19	Rectal	SAMN18352374	64	103246	202216	2102345	V	19	1	1	TETM	8	R	neg	<=0.25	S	0.25	S	GYRA-S81L:PARC-S79F	8	R	aac(6')-aph(2''):Aac6-Aph2_AGly	4	S	ALP1	SRR1	PI1:PI2A	neg
056V/8	0046-19	Vaginal	SAMN18352375	63	130422	266002	2112094	V	19	1	1	TETM	8	R	ERMTR	1	R	1	R	GYRA-S81L:PARC-S79F	8	R	aac(6')-aph(2''):Aac6-Aph2_AGly	<=4	S	ALP1	SRR1	PI1:PI2A	neg
061V/11	0049-19	Vaginal	SAMN18352378	314	90484	220804	2149253	V	1	1	1	TETM	>=8	R	neg	<=0.25	S	0.25	S	neg	<=2	S	neg	<=4	S	ALP2/3	SRR1	PI1:PI2A	neg
085R/18	0056-19	Rectal	SAMN18352385	147	123287	266024	2137992	V	19	1	1	TETM	>=8	R	ERMTR	>=1	R	>=1	R	GYRA-S81L:PARC-S79F	>=8	R	aac(6')-aph(2''):Aac6-Aph2_AGly	<=4	S	ALP1	SRR1	PI1:PI2A	neg
098R/21	0059-19	Rectal	SAMN18352388	59	154709	504154	2183289	V	28	1	97	TETM	>=8	R	MEF	>=1	R	<=0.25	S	GYRA-S81L:PARC-S79F	>=8	R	CAT:msr(D):MsrD_MLS	>=16	R	RIB	neg	PI1:PI2A	neg
118V/32	0068-19	Vaginal	SAMN18352394	68	104419	266438	2114621	V	19	1	1	TETM	>=8	R	ERMTR:LNU	>=1	R	>=1	R	GYRA-S81L:PARC-S79F	>=8	R	aac(6')-aph(2''):Aac6-Aph2_AGly	<=4	S	ALP1	SRR1	PI1:PI2A	neg
121V/37	0073-19	Vaginal	SAMN18352399	62	85623	202223	2114553	V	19	1	1	TETM	>=8	R	ERMTR	>=1	R	>=1	R	GYRA-S81L:PARC-S79F	>=8	R	aac(6')-aph(2''):Aac6-Aph2_AGly	<=4	S	ALP1	SRR1	PI1:PI2A	neg
133R/40	0076-19	Rectal	SAMN18352402	69	104489	202220	2115382	V	19	1	1	TETM	>=8	R	ERMTR	>=1	R	>=1	R	GYRA-S81L:PARC-S79F	>=8	R	aac(6')-aph(2''):Aac6-Aph2_AGly	<=4	S	ALP1	SRR1	PI1:PI2A	neg
134V/41	0077-19	Vaginal	SAMN18352403	52	113520	237361	2152359	V	19	1	1	TETM	>=8	R	ERMTR:MEF	>=1	R	>=1	R	GYRA-S81L:PARC-S79F	>=8	R	CAT:msr(D):MsrD_MLS	>=16	R	ALP1	SRR1	PI1:PI2A	neg
141V/49	0085-19	Vaginal	SAMN18352411	86	82771	161583	2144092	V	19	1	1	TETM	>=8	R	MEF	>=1	R	<=0.25	S	GYRA-S81L:PARC-S79F	>=8	R	CAT:msr(D):MsrD_MLS	>=16	R	ALP1	SRR1	PI1:PI2A	neg
**All samples were susceptible to ampicillin (MIC<=0.25µg/ml), ceftriaxone (MIC<=0.12µg/ml), ceftaroline (MIC<=0.12µl), daptomycin (MIC<=1µg/ml), meropenem (MIC<=0.12g/ml), linezolid (MIC<=2µg/ml), penicillin (MIC<=0.12µg/ml), synercid (MIC<=1µg/ml), cefotaxime (MIC<=0.12µg/ml) and vancomycin (MIC<=1µg/ml); MICs not shown
